# Supplementary material for: β3GnT8 Promotes Colorectal Cancer Cells Invasion via CD147/MMP2/Galectin3 Axis
Source: Front Physiol. 2018 May 23;9:588. doi: 10.3389/fphys.2018.00588 (PMC5974207; doi:10.3389/fphys.2018.00588)
Supplement: Supplementary file 1 [file Data_Sheet_1.xlsx]

## Sheet: β3GnT8
sTable 1 The expression of β3GnT8 in colorectal cancer tissue microarray slides
Position	Tissuse Type	Staining Intensity	Percentage of Positive Cells		Total Score
A01	colorectal cancer	3	90%	3	6
A02	adjacent paracancer tissues	3	70%	3	6
A03	colorectal cancer	2	90%	3	5
A04	adjacent paracancer tissues	2	60%	2	4
A05	colorectal cancer	3	90%	3	6
A06	adjacent paracancer tissues	3	85%	3	6
A07	colorectal cancer	3	100%	3	6
A08	adjacent paracancer tissues	2	60%	2	4
A09	colorectal cancer	3	90%	3	6
A10	adjacent paracancer tissues	2	40%	2	4
A11	colorectal cancer	2	95%	3	5
A12	adjacent paracancer tissues	2	60%	2	4
A13	colorectal cancer	3	95%	3	6
A14	adjacent paracancer tissues	2	60%	2	4
A15	colorectal cancer	2	85%	3	5
A16	adjacent paracancer tissues	2	60%	2	4
A17	colorectal cancer	3	80%	3	6
A18	adjacent paracancer tissues	3	40%	2	5
B01	colorectal cancer	2	90%	3	5
B02	adjacent paracancer tissues	3	90%	3	6
B03	colorectal cancer	3	85%	3	6
B04	adjacent paracancer tissues	2	40%	2	4
B05	colorectal cancer	3	60%	2	5
B06	adjacent paracancer tissues	3	90%	3	6
B07	colorectal cancer	3	90%	3	6
B08	adjacent paracancer tissues	3	10%	1	4
B09	colorectal cancer	2	85%	3	5
B10	adjacent paracancer tissues	2	50%	2	4
B11	colorectal cancer	3	70%	3	6
B12	adjacent paracancer tissues	3	45%	2	5
B13	colorectal cancer	2	70%	3	5
B14	adjacent paracancer tissues	3	90%	3	6
B15	colorectal cancer	2	90%	3	5
B16	adjacent paracancer tissues	2	50%	2	4
B17	colorectal cancer	1	30%	1	2
B18	adjacent paracancer tissues	2	60%	2	4
C01	colorectal cancer	1	60%	2	3
C02	adjacent paracancer tissues	2	50%	2	4
C03	colorectal cancer	3	95%	3	6
C04	adjacent paracancer tissues	2	20%	1	3
C05	colorectal cancer	2	80%	3	5
C06	adjacent paracancer tissues	3	60%	2	5
C07	colorectal cancer	2	95%	3	5
C08	adjacent paracancer tissues	2	80%	3	5
C09	colorectal cancer	3	95%	3	6
C10	adjacent paracancer tissues	2	50%	2	4
C11	colorectal cancer	2	80%	3	5
C12	adjacent paracancer tissues	3	85%	3	6
C13	colorectal cancer	2	95%	3	5
C14	adjacent paracancer tissues	3	75%	3	6
C15	colorectal cancer	3	95%	3	6
C16	adjacent paracancer tissues	3	80%	3	6
C17	colorectal cancer	2	80%	3	5
C18	adjacent paracancer tissues	2	60%	2	4
D01	colorectal cancer	2	80%	3	5
D02	adjacent paracancer tissues	3	80%	3	6
D03	colorectal cancer	2	95%	3	5
D04	adjacent paracancer tissues	3	90%	3	6
D05	colorectal cancer	3	95%	3	6
D06	adjacent paracancer tissues	2	50%	2	4
D07	colorectal cancer	2	90%	3	5
D08	adjacent paracancer tissues	2	80%	3	5
D09	colorectal cancer	2	95%	3	5
D10	adjacent paracancer tissues	3	70%	3	6
D11	colorectal cancer	3	90%	3	6
D12	adjacent paracancer tissues	2	80%	3	5
D13	colorectal cancer	2	90%	3	5
D14	adjacent paracancer tissues	2	60%	2	4
D15	colorectal cancer	3	95%	3	6
D16	adjacent paracancer tissues	3	80%	3	6
D17	colorectal cancer	2	60%	2	4
D18	adjacent paracancer tissues	2	50%	2	4
E01	colorectal cancer	3	95%	3	6
E02	adjacent paracancer tissues	2	60%	2	4
E03	colorectal cancer	2	90%	3	5
E04	adjacent paracancer tissues	3	70%	3	6
E05	colorectal cancer	1	30%	1	2
E06	adjacent paracancer tissues	3	90%	3	6
E07	colorectal cancer	2	95%	3	5
E08	adjacent paracancer tissues	2	20%	1	3
E09	colorectal cancer	2	95%	3	5
E10	adjacent paracancer tissues	2	50%	2	4
E11	colorectal cancer	2	90%	3	5
E12	adjacent paracancer tissues	1	20%	1	2
E13	colorectal cancer	2	90%	3	5
E14	adjacent paracancer tissues	2	50%	2	4
E15	colorectal cancer	2	95%	3	5
E16	adjacent paracancer tissues	2	40%	2	4
E17	colorectal cancer	1	95%	3	4
E18	adjacent paracancer tissues	2	80%	3	5
F01	colorectal cancer	3	95%	3	6
F02	adjacent paracancer tissues	3	90%	3	6
F03	colorectal cancer	3	90%	3	6
F04	adjacent paracancer tissues	3	60%	2	5
F05	colorectal cancer	2	80%	3	5
F06	adjacent paracancer tissues	2	40%	2	4
F07	colorectal cancer	2	60%	2	4
F08	adjacent paracancer tissues	3	90%	3	6
F09	colorectal cancer	3	95%	3	6
F10	adjacent paracancer tissues	2	60%	2	4
F11	colorectal cancer	3	90%	3	6
F12	adjacent paracancer tissues	2	50%	2	4
F13	colorectal cancer	2	90%	3	5
F14	adjacent paracancer tissues	2	60%	2	4
F15	colorectal cancer	1	20%	1	2
F16	adjacent paracancer tissues	3	90%	3	6
F17	colorectal cancer	1	20%	1	2
F18	adjacent paracancer tissues	2	60%	2	4
G01	colorectal cancer	2	90%	3	5
G02	adjacent paracancer tissues	3	90%	3	6
G03	colorectal cancer	2	95%	3	5
G04	adjacent paracancer tissues	2	60%	2	4
G05	colorectal cancer	2	95%	3	5
G06	adjacent paracancer tissues	3	75%	3	6
G07	colorectal cancer	2	95%	3	5
G08	adjacent paracancer tissues	2	25%	1	3
G09	colorectal cancer	2	60%	2	4
G10	adjacent paracancer tissues	2	60%	2	4
G11	colorectal cancer	2	100%	3	5
G12	adjacent paracancer tissues	3	30%	1	4
G13	colorectal cancer	2	60%	2	4
G14	adjacent paracancer tissues	2	60%	2	4
G15	colorectal cancer	1	60%	2	3
G16	adjacent paracancer tissues	1	80%	3	4
G17	colorectal cancer	2	95%	3	5
G18	adjacent paracancer tissues	2	40%	2	4
H01	colorectal cancer	2	90%	3	5
H02	adjacent paracancer tissues	3	90%	3	6
H03	colorectal cancer	2	90%	3	5
H04	adjacent paracancer tissues	1	80%	3	4
H05	colorectal cancer	2	95%	3	5
H06	adjacent paracancer tissues	3	85%	3	6
H07	colorectal cancer	2	95%	3	5
H08	adjacent paracancer tissues	2	80%	3	5
H09	colorectal cancer	2	40%	2	4
H10	adjacent paracancer tissues	1	5%	1	2
H11	colorectal cancer	2	95%	3	5
H12	adjacent paracancer tissues	2	90%	3	5
H13	colorectal cancer	3	100%	3	6
H14	adjacent paracancer tissues	2	40%	2	4
H15	colorectal cancer	2	95%	3	5
H16	adjacent paracancer tissues	3	100%	3	6
H17	colorectal cancer	2	90%	3	5
H18	adjacent paracancer tissues	3	95%	3	6
I01	colorectal cancer	2	95%	3	5
I02	adjacent paracancer tissues	3	90%	3	6
I03	colorectal cancer	2	85%	3	5
I04	adjacent paracancer tissues	1	20%	1	2
I05	colorectal cancer	3	95%	3	6
I06	adjacent paracancer tissues	3	60%	2	5
I07	colorectal cancer	0	0%	0	0
I08	adjacent paracancer tissues	3	90%	3	6
I09	colorectal cancer	2	95%	3	5
I10	adjacent paracancer tissues	2	95%	3	5
I11	colorectal cancer	3	95%	3	6
I12	adjacent paracancer tissues	2	40%	2	4
I13	colorectal cancer	2	95%	3	5
I14	adjacent paracancer tissues	2	70%	3	5
I15	colorectal cancer	2	85%	3	5
I16	adjacent paracancer tissues	3	80%	3	6
I17	colorectal cancer	2	90%	3	5
I18	adjacent paracancer tissues	2	40%	2	4
J01	colorectal cancer	3	90%	3	6
J02	adjacent paracancer tissues	3	90%	3	6
J03	colorectal cancer	2	90%	3	5
J04	adjacent paracancer tissues	3	75%	3	6
J05	colorectal cancer	3	80%	3	6
J06	adjacent paracancer tissues	3	70%	3	6
J07	colorectal cancer	3	95%	3	6
J08	adjacent paracancer tissues	3	70%	3	6
J09	colorectal cancer	1	80%	3	4
J10	adjacent paracancer tissues	2	60%	2	4
J11	colorectal cancer	1	80%	3	4
J12	adjacent paracancer tissues	1	40%	2	3
J13	colorectal cancer	2	95%	3	5
J14	adjacent paracancer tissues	1	90%	3	4
J15	colorectal cancer	3	95%	3	6
J16	adjacent paracancer tissues	3	90%	3	6
J17	colorectal cancer	2	100%	3	5
J18	adjacent paracancer tissues	3	80%	3	6

## Sheet: CD147
sTable 2 The expression of CD147 in colorectal cancer tissue microarray slides
Position	Tissuse Type	Staining Intensity	Percentage of Positive Cells		Total Score
A01	colorectal cancer	2	0.95	3	5
A02	adjacent paracancer tissues	1	0.4	2	3
A03	colorectal cancer	2	0.95	3	5
A04	adjacent paracancer tissues	1	0.05	1	2
A05	colorectal cancer	3	0.9	3	6
A06	adjacent paracancer tissues	2	0.25	1	3
A07	colorectal cancer	3	0.9	3	6
A08	adjacent paracancer tissues	2	0.15	1	3
A09	colorectal cancer	3	1	3	6
A10	adjacent paracancer tissues	1	0.2	1	2
A11	colorectal cancer	1	0.9	3	4
A12	adjacent paracancer tissues	2	0.2	1	3
A13	colorectal cancer	3	1	3	6
A14	adjacent paracancer tissues	1	0.25	1	2
A15	colorectal cancer	3	1	3	6
A16	adjacent paracancer tissues	1	0.35	2	3
A17	colorectal cancer	3	1	3	6
A18	adjacent paracancer tissues	2	0.15	1	3
B01	colorectal cancer	3	0.95	3	6
B02	adjacent paracancer tissues	1	0.4	2	3
B03	colorectal cancer	3	0.95	3	6
B04	adjacent paracancer tissues	1	0.2	1	2
B05	colorectal cancer	3	0.95	3	6
B06	adjacent paracancer tissues	1	0.6	2	3
B07	colorectal cancer	2	0.85	3	5
B08	adjacent paracancer tissues	2	0.2	1	3
B09	colorectal cancer	2	0.8	3	5
B10	adjacent paracancer tissues	1	0.2	1	2
B11	colorectal cancer	2	0.8	3	5
B12	adjacent paracancer tissues	2	0.3	1	3
B13	colorectal cancer	3	0.7	3	6
B14	adjacent paracancer tissues	2	0.3	1	3
B15	colorectal cancer	3	0.95	3	6
B16	adjacent paracancer tissues	1	0.1	1	2
B17	colorectal cancer	2	0.9	3	5
B18	adjacent paracancer tissues	1	0.1	1	2
C01	colorectal cancer	3	1	3	6
C02	adjacent paracancer tissues	1	0.1	1	2
C03	colorectal cancer	3	0.9	3	6
C04	adjacent paracancer tissues	2	0.15	1	3
C05	colorectal cancer	3	1	3	6
C06	adjacent paracancer tissues	2	0.1	1	3
C07	colorectal cancer	2	1	3	5
C08	adjacent paracancer tissues	1	0.2	1	2
C09	colorectal cancer	3	0.95	3	6
C10	adjacent paracancer tissues	1	0.1	1	2
C11	colorectal cancer	2	0.65	2	4
C12	adjacent paracancer tissues	1	0.1	1	2
C13	colorectal cancer	2	0.95	3	5
C14	adjacent paracancer tissues	1	0.1	1	2
C15	colorectal cancer	2	0.9	3	5
C16	adjacent paracancer tissues	2	0.08	1	3
C17	colorectal cancer	3	1	3	6
C18	adjacent paracancer tissues	1	0.2	1	2
D01	colorectal cancer	3	0.95	3	6
D02	adjacent paracancer tissues	1	0.15	1	2
D03	colorectal cancer	3	0.95	3	6
D04	adjacent paracancer tissues	1	0.1	1	2
D05	colorectal cancer	3	1	3	6
D06	adjacent paracancer tissues	1	0.2	1	2
D07	colorectal cancer	3	1	3	6
D08	adjacent paracancer tissues	1	0.45	2	3
D09	colorectal cancer	3	0.9	3	6
D10	adjacent paracancer tissues	1	0.15	1	2
D11	colorectal cancer	2	0.95	3	5
D12	adjacent paracancer tissues	1	0.2	1	2
D13	colorectal cancer	3	1	3	6
D14	adjacent paracancer tissues	1	0.1	1	2
D15	colorectal cancer	3	0.95	3	6
D16	adjacent paracancer tissues	1	0.05	1	2
D17	colorectal cancer	2	0.9	3	5
D18	adjacent paracancer tissues	1	0.05	1	2
E01	colorectal cancer	3	1	3	6
E02	adjacent paracancer tissues	1	0.05	1	2
E03	colorectal cancer	2	0.8	3	5
E04	adjacent paracancer tissues	1	0.45	2	3
E05	colorectal cancer	2	0.6	2	4
E06	adjacent paracancer tissues	1	0.45	2	3
E07	colorectal cancer	3	0.85	3	6
E08	adjacent paracancer tissues	1	0.05	1	2
E09	colorectal cancer	3	0.95	3	6
E10	adjacent paracancer tissues	1	0.1	1	2
E11	colorectal cancer	2	0.95	3	5
E12	adjacent paracancer tissues	1	0.02	1	2
E13	colorectal cancer	2	0.95	3	5
E14	adjacent paracancer tissues	1	0.1	1	2
E15	colorectal cancer	2	0.95	3	5
E16	adjacent paracancer tissues	1	0.05	1	2
E17	colorectal cancer	2	0.9	3	5
E18	adjacent paracancer tissues	1	0.45	2	3
F01	colorectal cancer	3	1	3	6
F02	adjacent paracancer tissues	1	0.25	1	2
F03	colorectal cancer	2	1	3	5
F04	adjacent paracancer tissues	1	0.25	1	2
F05	colorectal cancer	2	0.95	3	5
F06	adjacent paracancer tissues	1	0.2	1	2
F07	colorectal cancer	3	1	3	6
F08	adjacent paracancer tissues	1	0.85	3	4
F09	colorectal cancer	3	0.95	3	6
F10	adjacent paracancer tissues	1	0.05	1	2
F11	colorectal cancer	3	1	3	6
F12	adjacent paracancer tissues	1	0.25	1	2
F13	colorectal cancer	2	0.9	3	5
F14	adjacent paracancer tissues	1	0.05	1	2
F15	colorectal cancer	3	1	3	6
F16	adjacent paracancer tissues	1	0.1	1	2
F17	colorectal cancer	1	0.9	3	4
F18	adjacent paracancer tissues	1	0.1	1	2
G01	colorectal cancer	2	0.85	3	5
G02	adjacent paracancer tissues	1	0.1	1	2
G03	colorectal cancer	2	0.9	3	5
G04	adjacent paracancer tissues	1	0.8	3	4
G05	colorectal cancer	3	1	3	6
G06	adjacent paracancer tissues	1	0.1	1	2
G07	colorectal cancer	2	0.95	3	5
G08	adjacent paracancer tissues	1	0.1	1	2
G09	colorectal cancer	2	0.9	3	5
G10	adjacent paracancer tissues	1	0.1	1	2
G11	colorectal cancer	3	0.95	3	6
G12	adjacent paracancer tissues	2	0.15	1	3
G13	colorectal cancer	2	1	3	5
G14	adjacent paracancer tissues	1	0.1	1	2
G15	colorectal cancer	2	0.4	2	4
G16	adjacent paracancer tissues	1	0.25	1	2
G17	colorectal cancer	3	0.95	3	6
G18	adjacent paracancer tissues	1	0.05	1	2
H01	colorectal cancer	3	0.9	3	6
H02	adjacent paracancer tissues	2	0.65	2	4
H03	colorectal cancer	1	0.85	3	4
H04	adjacent paracancer tissues	1	0.1	1	2
H05	colorectal cancer	2	0.95	3	5
H06	adjacent paracancer tissues	1	0.2	1	2
H07	colorectal cancer	3	0.9	3	6
H08	adjacent paracancer tissues	1	0.15	1	2
H09	colorectal cancer	1	0.45	2	3
H10	adjacent paracancer tissues	0	0	0	0
H11	colorectal cancer	3	0.4	2	5
H12	adjacent paracancer tissues	1	0.2	1	2
H13	colorectal cancer	3	0.8	3	6
H14	adjacent paracancer tissues	1	0.4	2	3
H15	colorectal cancer	3	1	3	6
H16	adjacent paracancer tissues	1	0.75	3	4
H17	colorectal cancer	3	0.95	3	6
H18	adjacent paracancer tissues	1	0.25	1	2
I01	colorectal cancer	3	0.9	3	6
I02	adjacent paracancer tissues	1	0.15	1	2
I03	colorectal cancer	2	0.95	3	5
I04	adjacent paracancer tissues	1	0.05	1	2
I05	colorectal cancer	3	0.95	3	6
I06	adjacent paracancer tissues	1	0.1	1	2
I07	colorectal cancer	2	1	3	5
I08	adjacent paracancer tissues	1	0.05	1	2
I09	colorectal cancer	3	1	3	6
I10	adjacent paracancer tissues	1	0.15	1	2
I11	colorectal cancer	3	0.95	3	6
I12	adjacent paracancer tissues	1	0.2	1	2
I13	colorectal cancer	2	0.8	3	5
I14	adjacent paracancer tissues	1	0.05	1	2
I15	colorectal cancer	2	0.95	3	5
I16	adjacent paracancer tissues	1	0.05	1	2
I17	colorectal cancer	3	0.95	3	6
I18	adjacent paracancer tissues	1	0.05	1	2
J01	colorectal cancer	3	1	3	6
J02	adjacent paracancer tissues	2	0.85	3	5
J03	colorectal cancer	3	0.9	3	6
J04	adjacent paracancer tissues	1	0.65	2	3
J05	colorectal cancer	3	1	3	6
J06	adjacent paracancer tissues	1	0.3	1	2
J07	colorectal cancer	3	1	3	6
J08	adjacent paracancer tissues	1	0.25	1	2
J09	colorectal cancer	1	0.85	3	4
J10	adjacent paracancer tissues	2	0.25	1	3
J11	colorectal cancer	3	0.6	2	5
J12	adjacent paracancer tissues	1	0.03	1	2
J13	colorectal cancer	3	1	3	6
J14	adjacent paracancer tissues	1	0.02	1	2
J15	colorectal cancer	3	0.95	3	6
J16	adjacent paracancer tissues	1	0.4	2	3
J17	colorectal cancer	1	0.8	3	4
J18	adjacent paracancer tissues	1	0.05	1	2

## Sheet: galectin 3
sTable 3 The expression of galectin 3 in colorectal cancer tissue microarray slides
Position	Tissuse Type	Staining Intensity	Percentage of Positive Cells		Total Score
A01	colorectal cancer	0	0%	0	0
A02	adjacent paracancer tissues	1	75%	3	4
A03	colorectal cancer	1	20%	1	2
A04	adjacent paracancer tissues	1	80%	3	4
A05	colorectal cancer	2	75%	3	5
A06	adjacent paracancer tissues	2	85%	3	5
A07	colorectal cancer	2	40%	2	4
A08	adjacent paracancer tissues	2	90%	3	5
A09	colorectal cancer	1	60%	2	3
A10	adjacent paracancer tissues	2	90%	3	5
A11	colorectal cancer	3	70%	3	6
A12	adjacent paracancer tissues	1	45%	2	3
A13	colorectal cancer	3	90%	3	6
A14	adjacent paracancer tissues	2	85%	3	5
A15	colorectal cancer	1	15%	1	2
A16	adjacent paracancer tissues	2	75%	3	5
A17	colorectal cancer	1	15%	1	2
A18	adjacent paracancer tissues	2	70%	3	5
B01	colorectal cancer	2	50%	2	4
B02	adjacent paracancer tissues	1	30%	1	2
B03	colorectal cancer	2	80%	3	5
B04	adjacent paracancer tissues	1	45%	2	3
B05	colorectal cancer	1	50%	2	3
B06	adjacent paracancer tissues	2	50%	2	4
B07	colorectal cancer	2	85%	3	5
B08	adjacent paracancer tissues	2	40%	2	4
B09	colorectal cancer	3	70%	3	6
B10	adjacent paracancer tissues	1	50%	2	3
B11	colorectal cancer	2	90%	3	5
B12	adjacent paracancer tissues	3	75%	3	6
B13	colorectal cancer	3	80%	3	6
B14	adjacent paracancer tissues	2	70%	3	5
B15	colorectal cancer	1	75%	3	4
B16	adjacent paracancer tissues	2	70%	3	5
B17	colorectal cancer	1	3%	1	2
B18	adjacent paracancer tissues	2	40%	2	4
C01	colorectal cancer	3	80%	3	6
C02	adjacent paracancer tissues	1	40%	2	3
C03	colorectal cancer	1	30%	1	2
C04	adjacent paracancer tissues	1	15%	1	2
C05	colorectal cancer	2	80%	3	5
C06	adjacent paracancer tissues	1	15%	1	2
C07	colorectal cancer	1	55%	2	3
C08	adjacent paracancer tissues	1	5%	1	2
C09	colorectal cancer	1	15%	1	2
C10	adjacent paracancer tissues	2	15%	1	3
C11	colorectal cancer	2	30%	1	3
C12	adjacent paracancer tissues	2	35%	2	4
C13	colorectal cancer	0	0%	0	0
C14	adjacent paracancer tissues	2	35%	2	4
C15	colorectal cancer	0	0%	0	0
C16	adjacent paracancer tissues	2	20%	1	3
C17	colorectal cancer	3	75%	3	6
C18	adjacent paracancer tissues	2	15%	1	3
D01	colorectal cancer	3	90%	3	6
D02	adjacent paracancer tissues	1	10%	1	2
D03	colorectal cancer	2	70%	3	5
D04	adjacent paracancer tissues	2	35%	2	4
D05	colorectal cancer	1	45%	2	3
D06	adjacent paracancer tissues	2	65%	2	4
D07	colorectal cancer	1	80%	3	4
D08	adjacent paracancer tissues	1	45%	2	3
D09	colorectal cancer	1	10%	1	2
D10	adjacent paracancer tissues	2	40%	2	4
D11	colorectal cancer	1	50%	2	3
D12	adjacent paracancer tissues	1	15%	1	2
D13	colorectal cancer	1	10%	1	2
D14	adjacent paracancer tissues	1	35%	2	3
D15	colorectal cancer	3	90%	3	6
D16	adjacent paracancer tissues	1	50%	2	3
D17	colorectal cancer	1	90%	3	4
D18	adjacent paracancer tissues	1	15%	1	2
E01	colorectal cancer	2	30%	1	3
E02	adjacent paracancer tissues	1	5%	1	2
E03	colorectal cancer	1	20%	1	2
E04	adjacent paracancer tissues	1	25%	1	2
E05	colorectal cancer	0	0%	0	0
E06	adjacent paracancer tissues	1	40%	2	3
E07	colorectal cancer	3	75%	3	6
E08	adjacent paracancer tissues	1	15%	1	2
E09	colorectal cancer	3	95%	3	6
E10	adjacent paracancer tissues	1	15%	1	2
E11	colorectal cancer	0	0%	0	0
E12	adjacent paracancer tissues	1	10%	1	2
E13	colorectal cancer	2	75%	3	5
E14	adjacent paracancer tissues	1	15%	1	2
E15	colorectal cancer	1	25%	1	2
E16	adjacent paracancer tissues	1	35%	2	3
E17	colorectal cancer	1	15%	1	2
E18	adjacent paracancer tissues	2	40%	2	4
F01	colorectal cancer	2	25%	1	3
F02	adjacent paracancer tissues	1	5%	1	2
F03	colorectal cancer	1	10%	1	2
F04	adjacent paracancer tissues	2	40%	2	4
F05	colorectal cancer	1	30%	1	2
F06	adjacent paracancer tissues	1	45%	2	3
F07	colorectal cancer	3	80%	3	6
F08	adjacent paracancer tissues	2	40%	2	4
F09	colorectal cancer	1	10%	1	2
F10	adjacent paracancer tissues	1	35%	2	3
F11	colorectal cancer	2	60%	2	4
F12	adjacent paracancer tissues	2	45%	2	4
F13	colorectal cancer	1	55%	2	3
F14	adjacent paracancer tissues	1	35%	2	3
F15	colorectal cancer	2	50%	2	4
F16	adjacent paracancer tissues	2	50%	2	4
F17	colorectal cancer	1	65%	2	3
F18	adjacent paracancer tissues	1	35%	2	3
G01	colorectal cancer	3	45%	2	5
G02	adjacent paracancer tissues	2	40%	2	4
G03	colorectal cancer	3	45%	2	5
G04	adjacent paracancer tissues	2	20%	1	3
G05	colorectal cancer	2	80%	3	5
G06	adjacent paracancer tissues	1	15%	1	2
G07	colorectal cancer	1	90%	3	4
G08	adjacent paracancer tissues	2	80%	3	5
G09	colorectal cancer	1	55%	2	3
G10	adjacent paracancer tissues	1	15%	1	2
G11	colorectal cancer	2	65%	2	4
G12	adjacent paracancer tissues	2	35%	2	4
G13	colorectal cancer	2	70%	3	5
G14	adjacent paracancer tissues	1	10%	1	2
G15	colorectal cancer	1	20%	1	2
G16	adjacent paracancer tissues	1	15%	1	2
G17	colorectal cancer	1	30%	1	2
G18	adjacent paracancer tissues	1	35%	2	3
H01	colorectal cancer	2	45%	2	4
H02	adjacent paracancer tissues	2	30%	1	3
H03	colorectal cancer	1	30%	1	2
H04	adjacent paracancer tissues	2	45%	2	4
H05	colorectal cancer	1	2%	1	2
H06	adjacent paracancer tissues	1	35%	2	3
H07	colorectal cancer	2	75%	3	5
H08	adjacent paracancer tissues	2	35%	2	4
H09	colorectal cancer	1	5%	1	2
H10	adjacent paracancer tissues	0	0%	0	0
H11	colorectal cancer	2	50%	2	4
H12	adjacent paracancer tissues	2	25%	1	3
H13	colorectal cancer	3	80%	3	6
H14	adjacent paracancer tissues	2	35%	2	4
H15	colorectal cancer	2	45%	2	4
H16	adjacent paracancer tissues	2	70%	3	5
H17	colorectal cancer	2	85%	3	5
H18	adjacent paracancer tissues	1	20%	1	2
I01	colorectal cancer	3	30%	1	4
I02	adjacent paracancer tissues	2	35%	2	4
I03	colorectal cancer	2	45%	2	4
I04	adjacent paracancer tissues	1	5%	1	2
I05	colorectal cancer	1	5%	1	2
I06	adjacent paracancer tissues	2	50%	2	4
I07	colorectal cancer	1	3%	1	2
I08	adjacent paracancer tissues	1	15%	1	2
I09	colorectal cancer	1	15%	1	2
I10	adjacent paracancer tissues	2	35%	2	4
I11	colorectal cancer	3	75%	3	6
I12	adjacent paracancer tissues	2	40%	2	4
I13	colorectal cancer	1	65%	2	3
I14	adjacent paracancer tissues	1	15%	1	2
I15	colorectal cancer	2	30%	1	3
I16	adjacent paracancer tissues	1	35%	2	3
I17	colorectal cancer	1	10%	1	2
I18	adjacent paracancer tissues	1	35%	2	3
J01	colorectal cancer	2	65%	2	4
J02	adjacent paracancer tissues	3	55%	2	5
J03	colorectal cancer	3	65%	2	5
J04	adjacent paracancer tissues	3	60%	2	5
J05	colorectal cancer	3	95%	3	6
J06	adjacent paracancer tissues	3	35%	2	5
J07	colorectal cancer	3	85%	3	6
J08	adjacent paracancer tissues	3	60%	2	5
J09	colorectal cancer	2	20%	1	3
J10	adjacent paracancer tissues	3	45%	2	5
J11	colorectal cancer	2	30%	1	3
J12	adjacent paracancer tissues	1	35%	2	3
J13	colorectal cancer	3	30%	1	4
J14	adjacent paracancer tissues	1	60%	2	3
J15	colorectal cancer	3	40%	2	5
J16	adjacent paracancer tissues	2	25%	1	3
J17	colorectal cancer	1	15%	1	2
J18	adjacent paracancer tissues	2	60%	2	4

## Sheet: MMP2
sTable 4 The expression of MMP2 in colorectal cancer tissue microarray slides
Position	Tissuse Type	Staining Intensity	Percentage of Positive Cells		Total Score
A01	colorectal cancer	1	5%	1	2
A02	adjacent paracancer tissues	1	10%	1	2
A03	colorectal cancer	1	40%	2	3
A04	adjacent paracancer tissues	1	3%	1	2
A05	colorectal cancer	1	20%	1	2
A06	adjacent paracancer tissues	1	15%	1	2
A07	colorectal cancer	1	40%	2	3
A08	adjacent paracancer tissues	1	20%	1	2
A09	colorectal cancer	2	35%	1	3
A10	adjacent paracancer tissues	1	5%	1	2
A11	colorectal cancer	1	15%	1	2
A12	adjacent paracancer tissues	1	5%	1	2
A13	colorectal cancer	1	35%	1	2
A14	adjacent paracancer tissues	1	5%	1	2
A15	colorectal cancer	2	10%	1	3
A16	adjacent paracancer tissues	1	5%	1	2
A17	colorectal cancer	2	20%	1	3
A18	adjacent paracancer tissues	1	20%	1	2
B01	colorectal cancer	1	80%	3	4
B02	adjacent paracancer tissues	1	5%	1	2
B03	colorectal cancer	1	15%	1	2
B04	adjacent paracancer tissues	1	5%	1	2
B05	colorectal cancer	2	20%	1	3
B06	adjacent paracancer tissues	1	10%	1	2
B07	colorectal cancer	1	15%	1	2
B08	adjacent paracancer tissues	1	15%	1	2
B09	colorectal cancer	2	20%	1	3
B10	adjacent paracancer tissues	1	5%	1	2
B11	colorectal cancer	1	30%	1	2
B12	adjacent paracancer tissues	2	15%	1	3
B13	colorectal cancer	1	5%	1	2
B14	adjacent paracancer tissues	1	5%	1	2
B15	colorectal cancer	1	85%	3	4
B16	adjacent paracancer tissues	1	5%	1	2
B17	colorectal cancer	1	80%	3	4
B18	adjacent paracancer tissues	1	10%	1	2
C01	colorectal cancer	1	65%	2	3
C02	adjacent paracancer tissues	1	10%	1	2
C03	colorectal cancer	1	60%	2	3
C04	adjacent paracancer tissues	1	5%	1	2
C05	colorectal cancer	1	80%	3	4
C06	adjacent paracancer tissues	1	5%	1	2
C07	colorectal cancer	1	95%	3	4
C08	adjacent paracancer tissues	2	20%	1	3
C09	colorectal cancer	2	30%	1	3
C10	adjacent paracancer tissues	1	5%	1	2
C11	colorectal cancer	1	5%	1	2
C12	adjacent paracancer tissues	1	10%	1	2
C13	colorectal cancer	0	0%	0	0
C14	adjacent paracancer tissues	1	5%	1	2
C15	colorectal cancer	0	0%	0	0
C16	adjacent paracancer tissues	1	10%	1	2
C17	colorectal cancer	1	85%	3	4
C18	adjacent paracancer tissues	1	25%	1	2
D01	colorectal cancer	1	75%	3	4
D02	adjacent paracancer tissues	1	5%	1	2
D03	colorectal cancer	1	75%	3	4
D04	adjacent paracancer tissues	1	10%	1	2
D05	colorectal cancer	1	15%	1	2
D06	adjacent paracancer tissues	1	10%	1	2
D07	colorectal cancer	2	60%	2	4
D08	adjacent paracancer tissues	1	5%	1	2
D09	colorectal cancer	1	15%	1	2
D10	adjacent paracancer tissues	1	10%	1	2
D11	colorectal cancer	2	50%	2	4
D12	adjacent paracancer tissues	1	2%	1	2
D13	colorectal cancer	1	10%	1	2
D14	adjacent paracancer tissues	1	5%	1	2
D15	colorectal cancer	1	85%	3	4
D16	adjacent paracancer tissues	1	20%	1	2
D17	colorectal cancer	1	20%	1	2
D18	adjacent paracancer tissues	1	10%	1	2
E01	colorectal cancer	1	45%	2	3
E02	adjacent paracancer tissues	1	5%	1	2
E03	colorectal cancer	2	10%	1	3
E04	adjacent paracancer tissues	1	5%	1	2
E05	colorectal cancer	1	40%	2	3
E06	adjacent paracancer tissues	1	10%	1	2
E07	colorectal cancer	1	90%	3	4
E08	adjacent paracancer tissues	1	15%	1	2
E09	colorectal cancer	1	95%	3	4
E10	adjacent paracancer tissues	1	2%	1	2
E11	colorectal cancer	1	75%	3	4
E12	adjacent paracancer tissues	1	2%	1	2
E13	colorectal cancer	1	95%	3	4
E14	adjacent paracancer tissues	1	5%	1	2
E15	colorectal cancer	1	40%	2	3
E16	adjacent paracancer tissues	1	2%	1	2
E17	colorectal cancer	0	0%	0	0
E18	adjacent paracancer tissues	1	5%	1	2
F01	colorectal cancer	1	45%	2	3
F02	adjacent paracancer tissues	1	5%	1	2
F03	colorectal cancer	1	15%	1	2
F04	adjacent paracancer tissues	1	10%	1	2
F05	colorectal cancer	1	90%	3	4
F06	adjacent paracancer tissues	1	3%	1	2
F07	colorectal cancer	1	25%	1	2
F08	adjacent paracancer tissues	1	15%	1	2
F09	colorectal cancer	1	20%	1	2
F10	adjacent paracancer tissues	1	5%	1	2
F11	colorectal cancer	1	45%	2	3
F12	adjacent paracancer tissues	1	10%	1	2
F13	colorectal cancer	1	20%	1	2
F14	adjacent paracancer tissues	1	5%	1	2
F15	colorectal cancer	2	85%	3	5
F16	adjacent paracancer tissues	1	10%	1	2
F17	colorectal cancer	1	60%	2	3
F18	adjacent paracancer tissues	1	5%	1	2
G01	colorectal cancer	0	0%	0	0
G02	adjacent paracancer tissues	1	5%	1	2
G03	colorectal cancer	1	20%	1	2
G04	adjacent paracancer tissues	1	3%	1	2
G05	colorectal cancer	1	25%	1	2
G06	adjacent paracancer tissues	1	3%	1	2
G07	colorectal cancer	1	95%	3	4
G08	adjacent paracancer tissues	1	5%	1	2
G09	colorectal cancer	2	15%	1	3
G10	adjacent paracancer tissues	1	2%	1	2
G11	colorectal cancer	1	40%	2	3
G12	adjacent paracancer tissues	1	5%	1	2
G13	colorectal cancer	1	75%	3	4
G14	adjacent paracancer tissues	1	3%	1	2
G15	colorectal cancer	2	25%	1	3
G16	adjacent paracancer tissues	1	5%	1	2
G17	colorectal cancer	1	75%	3	4
G18	adjacent paracancer tissues	1	10%	1	2
H01	colorectal cancer	0	0%	0	0
H02	adjacent paracancer tissues	1	5%	1	2
H03	colorectal cancer	1	55%	2	3
H04	adjacent paracancer tissues	1	10%	1	2
H05	colorectal cancer	1	20%	1	2
H06	adjacent paracancer tissues	1	3%	1	2
H07	colorectal cancer	1	70%	3	4
H08	adjacent paracancer tissues	1	5%	1	2
H09	colorectal cancer	2	3%	1	3
H10	adjacent paracancer tissues	0	0%	0	0
H11	colorectal cancer	1	20%	1	2
H12	adjacent paracancer tissues	1	15%	1	2
H13	colorectal cancer	1	85%	3	4
H14	adjacent paracancer tissues	1	2%	1	2
H15	colorectal cancer	1	60%	2	3
H16	adjacent paracancer tissues	1	10%	1	2
H17	colorectal cancer	1	80%	3	4
H18	adjacent paracancer tissues	1	15%	1	2
I01	colorectal cancer	0	0%	0	0
I02	adjacent paracancer tissues	1	2%	1	2
I03	colorectal cancer	0	0%	0	0
I04	adjacent paracancer tissues	1	2%	1	2
I05	colorectal cancer	1	35%	1	2
I06	adjacent paracancer tissues	1	10%	1	2
I07	colorectal cancer	0	0%	0	0
I08	adjacent paracancer tissues	1	3%	1	2
I09	colorectal cancer	1	15%	1	2
I10	adjacent paracancer tissues	1	10%	1	2
I11	colorectal cancer	1	85%	3	4
I12	adjacent paracancer tissues	1	10%	1	2
I13	colorectal cancer	1	20%	1	2
I14	adjacent paracancer tissues	1	2%	1	2
I15	colorectal cancer	1	25%	1	2
I16	adjacent paracancer tissues	1	10%	1	2
I17	colorectal cancer	1	60%	2	3
I18	adjacent paracancer tissues	1	15%	1	2
J01	colorectal cancer	0	0%	0	0
J02	adjacent paracancer tissues	0	0%	0	0
J03	colorectal cancer	0	0%	0	0
J04	adjacent paracancer tissues	1	5%	1	2
J05	colorectal cancer	1	60%	2	3
J06	adjacent paracancer tissues	1	20%	1	2
J07	colorectal cancer	1	90%	3	4
J08	adjacent paracancer tissues	1	10%	1	2
J09	colorectal cancer	3	60%	2	5
J10	adjacent paracancer tissues	2	15%	1	3
J11	colorectal cancer	1	95%	3	4
J12	adjacent paracancer tissues	1	2%	1	2
J13	colorectal cancer	1	70%	3	4
J14	adjacent paracancer tissues	2	10%	1	3
J15	colorectal cancer	1	65%	2	3
J16	adjacent paracancer tissues	1	10%	1	2
J17	colorectal cancer	1	95%	3	4
J18	adjacent paracancer tissues	1	5%	1	2
